# Supplementary material for: A New Chemotactic Mechanism Governs Long-Range Angiogenesis Induced by Patching an Arterial Graft into a Vein
Source: Int J Mol Sci. 2022 Sep 23;23(19):11208. doi: 10.3390/ijms231911208 (PMC9569559; doi:10.3390/ijms231911208)
Supplement: Supplementary file 1 [file ijms-23-11208-s001.zip]

Archive with 1 entries (1 files):
- ijms-1896719-supplementary.pdf
